# Supplementary material for: Subcellular three-dimensional imaging deep through multicellular thick samples by structured illumination microscopy and adaptive optics
Source: Nat Commun. 2021 May 25;12:3148. doi: 10.1038/s41467-021-23449-6 (PMC8149693; doi:10.1038/s41467-021-23449-6)
Supplement: Supplementary file 7 — Source Data [file 41467_2021_23449_MOESM7_ESM.xlsx]

## Sheet: Figure 4g
Figure 4g
		Widefield before Correction		Widefield after Correction		3DSIM before Correction		3DSIM after Correction
		XY	Z	XY	Z	XY	Z	XY	Z		Units
	Bead 1	0.823	2.346	0.424	1.342	0.17	0.632	0.151	0.593		microns
	Bead 2	0.67	2.122	0.581	1.443	0.148	1.06	0.15	0.53		microns
	Bead 3	1.2312	1.5701	0.5366	0.8393	0.1247	0.8562	0.158	0.5524		microns
	Bead 4	0.9686	1.5112	0.5238	0.801	0.2104	0.8252	0.1491	0.5389		microns
	Bead 5	0.711	1.0557	0.3546	0.7465	0.2494	0.7366	0.1446	0.636		microns
